# Supplementary material for: Efficacy and safety of six Chinese patent medicines for elderly functional constipation: a network meta-analysis
Source: Front Med (Lausanne). 2026 Mar 31;13:1728217. doi: 10.3389/fmed.2026.1728217 (PMC13085306; doi:10.3389/fmed.2026.1728217)
Supplement: Supplementary file 1 [file Data_Sheet_1.zip]

Archive with 113 entries (102 files):
- Supplementary_Material/
- Supplementary_Material/data_abdominal_discomfort.csv.csv
- Supplementary_Material/data_defecation_difficulty.csv.csv
- Supplementary_Material/data_defecation_frequency.csv.csv
- Supplementary_Material/data_GAS.csv.csv
- Supplementary_Material/data_MTL.csv.csv
- Supplementary_Material/data_recurrence_rate.csv.csv
- Supplementary_Material/data_SP.csv.csv
- Supplementary_Material/data_stool_consistency.csv.csv
- Supplementary_Material/data_total_response.csv.csv
- Supplementary_Material/leaguetable_abdominal_discomfort.csv.csv
- Supplementary_Material/leaguetable_defecation_difficulty.csv.csv
- Supplementary_Material/leaguetable_defecation_frequency.csv.csv
- Supplementary_Material/leaguetable_GAS.csv.csv
- Supplementary_Material/leaguetable_MTL.csv.csv
- Supplementary_Material/leaguetable_recurrence_rate.csv.csv
- Supplementary_Material/leaguetable_SP.csv.csv
- Supplementary_Material/leaguetable_stool_consistency.csv.csv
- Supplementary_Material/leaguetable_total_response.csv.csv
- Supplementary_Material/Network analysis script (R code).docx
- Supplementary_Material/RR some analysis script (R code).docx
- Supplementary_Material/Supplement Figure S1-S4.docx
- Supplementary_Material/Supplement table 1.docx
- Supplementary_Material/Supplement table 2.docx
- Supplementary_Material/Supplement table 3.docx
- Supplementary_Material/Supplementary Figure/
- Supplementary_Material/Supplementary Figure/abdominal discomfort symptom score/
- Supplementary_Material/Supplementary Figure/abdominal discomfort symptom score/Figure 1.tiff
- Supplementary_Material/Supplementary Figure/abdominal discomfort symptom score/Figure 2.tiff
- Supplementary_Material/Supplementary Figure/abdominal discomfort symptom score/Figure 3.tiff
- Supplementary_Material/Supplementary Figure/abdominal discomfort symptom score/Figure 4.tiff
- Supplementary_Material/Supplementary Figure/abdominal discomfort symptom score/Figure 5.tiff
- Supplementary_Material/Supplementary Figure/abdominal discomfort symptom score/Figure 6.tiff
- Supplementary_Material/Supplementary Figure/abdominal discomfort symptom score/Figure 7.tiff
- Supplementary_Material/Supplementary Figure/abdominal discomfort symptom score/Figure 8.tiff
- Supplementary_Material/Supplementary Figure/abdominal discomfort symptom score/Figure 9.tiff
- Supplementary_Material/Supplementary Figure/defecation frequency score/
- Supplementary_Material/Supplementary Figure/defecation frequency score/Figure 1.tiff
- Supplementary_Material/Supplementary Figure/defecation frequency score/Figure 2.tiff
- Supplementary_Material/Supplementary Figure/defecation frequency score/Figure 3.tiff
- Supplementary_Material/Supplementary Figure/defecation frequency score/Figure 4.tiff
- Supplementary_Material/Supplementary Figure/defecation frequency score/Figure 5.tiff
- Supplementary_Material/Supplementary Figure/defecation frequency score/Figure 6.tiff
- Supplementary_Material/Supplementary Figure/defecation frequency score/Figure 7.tiff
- Supplementary_Material/Supplementary Figure/defecation frequency score/Figure 8.tiff
- Supplementary_Material/Supplementary Figure/defecation frequency score/Figure 9.tiff
- Supplementary_Material/Supplementary Figure/difficulty in defecation score/
- Supplementary_Material/Supplementary Figure/difficulty in defecation score/Figure 1.tiff
- Supplementary_Material/Supplementary Figure/difficulty in defecation score/Figure 10.tiff
- Supplementary_Material/Supplementary Figure/difficulty in defecation score/Figure 2.tiff
- Supplementary_Material/Supplementary Figure/difficulty in defecation score/Figure 3.tiff
- Supplementary_Material/Supplementary Figure/difficulty in defecation score/Figure 4.tiff
- Supplementary_Material/Supplementary Figure/difficulty in defecation score/Figure 5.tiff
- Supplementary_Material/Supplementary Figure/difficulty in defecation score/Figure 6.tiff
- Supplementary_Material/Supplementary Figure/difficulty in defecation score/Figure 7.tiff
- Supplementary_Material/Supplementary Figure/difficulty in defecation score/Figure 8.tiff
- Supplementary_Material/Supplementary Figure/difficulty in defecation score/Figure 9.tiff
- Supplementary_Material/Supplementary Figure/GAS/
- Supplementary_Material/Supplementary Figure/GAS/Figure 1.tiff
- Supplementary_Material/Supplementary Figure/GAS/Figure 2.tiff
- Supplementary_Material/Supplementary Figure/GAS/forest_plot_MD.tiff
- Supplementary_Material/Supplementary Figure/GAS/GASforest_LWAX+WM.tiff
- Supplementary_Material/Supplementary Figure/GAS/GASforest_MR+WM.tiff
- Supplementary_Material/Supplementary Figure/GAS/GASforest_MRW+WM.tiff
- Supplementary_Material/Supplementary Figure/GAS/GASforest_SHTB+WM.tiff
- Supplementary_Material/Supplementary Figure/GAS/GASforest_WM.tiff
- Supplementary_Material/Supplementary Figure/GAS/Rplot02.tiff
- Supplementary_Material/Supplementary Figure/MTL/
- Supplementary_Material/Supplementary Figure/MTL/Figure 1.tiff
- Supplementary_Material/Supplementary Figure/MTL/Figure 2.tiff
- Supplementary_Material/Supplementary Figure/MTL/forest_plot_MD.tiff
- Supplementary_Material/Supplementary Figure/MTL/MTLforest_LWAX+WM.tiff
- Supplementary_Material/Supplementary Figure/MTL/MTLforest_MR+WM.tiff
- Supplementary_Material/Supplementary Figure/MTL/MTLforest_MRW+WM.tiff
- Supplementary_Material/Supplementary Figure/MTL/MTLforest_SHTB+WM.tiff
- Supplementary_Material/Supplementary Figure/MTL/MTLforest_WM.tiff
- Supplementary_Material/Supplementary Figure/MTL/Rplot03.tiff
- Supplementary_Material/Supplementary Figure/overall clinical efficacy rate/
- Supplementary_Material/Supplementary Figure/overall clinical efficacy rate/Figure 1.tiff
- Supplementary_Material/Supplementary Figure/overall clinical efficacy rate/Figure 2.tiff
- Supplementary_Material/Supplementary Figure/overall clinical efficacy rate/Figure 3.tiff
- Supplementary_Material/Supplementary Figure/overall clinical efficacy rate/Figure 4.tiff
- Supplementary_Material/Supplementary Figure/overall clinical efficacy rate/Figure 5.tiff
- Supplementary_Material/Supplementary Figure/recurrence rate/
- Supplementary_Material/Supplementary Figure/recurrence rate/Figure 1.tiff
- Supplementary_Material/Supplementary Figure/recurrence rate/Figure 10.tiff
- Supplementary_Material/Supplementary Figure/recurrence rate/Figure 2.tiff
- Supplementary_Material/Supplementary Figure/recurrence rate/Figure 3.tiff
- Supplementary_Material/Supplementary Figure/recurrence rate/Figure 4.tiff
- Supplementary_Material/Supplementary Figure/recurrence rate/Figure 5.tiff
- Supplementary_Material/Supplementary Figure/recurrence rate/Figure 6.tiff
- Supplementary_Material/Supplementary Figure/recurrence rate/Figure 7.tiff
- Supplementary_Material/Supplementary Figure/recurrence rate/Figure 8.tiff
- Supplementary_Material/Supplementary Figure/recurrence rate/Figure 9.tiff
- Supplementary_Material/Supplementary Figure/SP/
- Supplementary_Material/Supplementary Figure/SP/Figure 1.tiff
- Supplementary_Material/Supplementary Figure/SP/Figure 2.tiff
- Supplementary_Material/Supplementary Figure/SP/forest_plot_MD.tiff
- Supplementary_Material/Supplementary Figure/SP/Rplot.tiff
- Supplementary_Material/Supplementary Figure/SP/SPforest_LWAX+WM.tiff
- Supplementary_Material/Supplementary Figure/SP/SPforest_MR+WM.tiff
- Supplementary_Material/Supplementary Figure/SP/SPforest_SHTB+WM.tiff
- Supplementary_Material/Supplementary Figure/SP/SPforest_WM.tiff
- Supplementary_Material/Supplementary Figure/stool consistency score/
- Supplementary_Material/Supplementary Figure/stool consistency score/Figure 1.tiff
- Supplementary_Material/Supplementary Figure/stool consistency score/Figure 2.tiff
- Supplementary_Material/Supplementary Figure/stool consistency score/Figure 3.tiff
- Supplementary_Material/Supplementary Figure/stool consistency score/Figure 4.tiff
- Supplementary_Material/Supplementary Figure/stool consistency score/Figure 5.tiff
- Supplementary_Material/Supplementary Figure/stool consistency score/Figure 6.tiff
- Supplementary_Material/Supplementary Figure/stool consistency score/Figure 7.tiff
- Supplementary_Material/Supplementary Figure/stool consistency score/Figure 8.tiff
- Supplementary_Material/Supplementary Figure/stool consistency score/Figure 9.tiff
