# Supplementary material for: Efficacy and safety of six Chinese patent medicines for elderly functional constipation: a network meta-analysis
Source: Front Med (Lausanne). 2026 Mar 31;13:1728217. doi: 10.3389/fmed.2026.1728217 (PMC13085306; doi:10.3389/fmed.2026.1728217)
Supplement: Supplementary file 1 [file Data_Sheet_1.zip › Supplementary_Material/data_abdominal_discomfort.csv.csv]

study	group	n	mean_before	sd_before	mean_after	sd_after
Liu X 2019	MR_WM	49	1.84	0.25	0.22	0.03
Liu X 2019	WM	49	1.86	0.28	0.97	0.08
Mo WB 2021	SM_WM	34	2.03	0.49	0.67	0.28
Mo WB 2021	WM	34	2.01	0.52	0.71	0.35
Gu ZH 2022	SHTB_WM	45	3.22	1.31	0.8	0.51
Gu ZH 2022	WM	45	3.25	1.42	1.37	0.88
Yuan B 2021	SHTB_WM	75	2.19	0.23	1.22	0.27
Yuan B 2021	WM	75	2.24	0.21	1.65	0.25
Zhou JB 2019	SHTB_WM	49	2.11	0.83	0.54	0.21
Zhou JB 2019	WM	49	2.06	0.75	0.89	0.33
Zheng L 2022	LWAX_WM	31	2.65	0.74	1.21	0.21
Zheng L 2022	WM	31	2.63	0.7	2.06	0.45
JangJH 2021	LWAX_WM	39	2.62	0.54	1.34	0.39
JangJH 2021	WM	39	2.59	0.33	2.07	0.42
