# Supplementary material for: Efficacy and safety of six Chinese patent medicines for elderly functional constipation: a network meta-analysis
Source: Front Med (Lausanne). 2026 Mar 31;13:1728217. doi: 10.3389/fmed.2026.1728217 (PMC13085306; doi:10.3389/fmed.2026.1728217)
Supplement: Supplementary file 1 [file Data_Sheet_1.zip › Supplementary_Material/data_defecation_difficulty.csv.csv]

study	group	n	mean_before	sd_before	mean_after	sd_after
Liu X 2019	MR_WM	49	2.53	0.17	0.54	0.12
Liu X 2019	WM	49	2.55	0.19	1.13	0.16
Mo WB 2021	SM_WM	34	2.41	0.68	0.69	0.33
Mo WB 2021	WM	34	2.38	0.59	0.99	0.42
Gu ZH 2022	SHTB_WM	45	2.18	0.76	0.53	0.21
Gu ZH 2022	WM	45	2.11	0.8	0.89	0.32
Tan LJ 2021	SHTB_WM	61	2.57	0.54	0.87	0.22
Tan LJ 2021	WM	61	2.45	0.46	1.40	0.38
Yuan B 2021	SHTB_WM	75	2.19	0.23	1.22	0.27
Yuan B 2021	WM	75	2.24	0.21	1.65	0.25
Zhou JB 2019	SHTB_WM	49	2.11	0.83	0.54	0.21
Zhou JB 2019	WM	49	2.06	0.75	0.89	0.33
Zheng L 2022	LWAX_WM	31	2.35	0.62	1.05	0.32
Zheng L 2022	WM	31	2.33	0.58	1.87	0.43
JangJH 2021	LWAX_WM	39	2.31	0.64	1.24	0.27
JangJH 2021	WM	39	2.34	0.56	1.80	0.41
