# Supplementary material for: Efficacy and safety of six Chinese patent medicines for elderly functional constipation: a network meta-analysis
Source: Front Med (Lausanne). 2026 Mar 31;13:1728217. doi: 10.3389/fmed.2026.1728217 (PMC13085306; doi:10.3389/fmed.2026.1728217)
Supplement: Supplementary file 1 [file Data_Sheet_1.zip › Supplementary_Material/data_defecation_frequency.csv.csv]

study	group	n	mean_before	sd_before	mean_after	sd_after
Liu X 2019	MR_WM	49	2.64	0.26	0.42	0.08
Liu X 2019	WM	49	2.67	0.29	0.95	0.14
Mo WB 2021	SM_WM	34	2.17	0.52	1.13	0.37
Mo WB 2021	WM	34	2.2	0.58	1.2	0.45
Gu ZH 2022	SHTB_WM	45	2.24	1.01	0.67	0.31
Gu ZH 2022	WM	45	2.25	1.03	1.15	0.58
Zhou JB 2019	SHTB_WM	49	2.23	1.06	0.66	0.35
Zhou JB 2019	WM	49	2.21	1.04	1.05	0.58
Zheng L 2022	LWAX_WM	31	2.65	0.49	0.85	0.22
Zheng L 2022	WM	31	2.63	0.46	1.86	0.34
JangJH 2021	LWAX_WM	39	2.65	0.48	0.87	0.21
JangJH 2021	WM	39	2.27	0.67	1.86	0.47
