# Supplementary material for: Efficacy and safety of six Chinese patent medicines for elderly functional constipation: a network meta-analysis
Source: Front Med (Lausanne). 2026 Mar 31;13:1728217. doi: 10.3389/fmed.2026.1728217 (PMC13085306; doi:10.3389/fmed.2026.1728217)
Supplement: Supplementary file 1 [file Data_Sheet_1.zip › Supplementary_Material/data_GAS.csv.csv]

study	group	n	mean_before	sd_before	mean_after	sd_after
Zhu HH 2024	MR_WM	37	31.35	4.25	42.23	5.26
Zhu HH 2024	WM	36	31.23	4.26	38.25	4.56
Tan LJ 2021	SHTB_WM	32	32.07	5.34	42.35	6.27
Tan LJ 2021	WM	32	31.46	4.71	36.58	5.79
Zheng L 2022	LWAX_WM	31	33.25	2.48	50.87	3.54
Zheng L 2022	WM	31	33.48	2.51	41.25	3.07
JangJH 2021	LWAX_WM	39	33.46	7.62	50.05	4.67
JangJH 2021	WM	39	33.35	4.77	42.61	6.88
