# Supplementary material for: Efficacy and safety of six Chinese patent medicines for elderly functional constipation: a network meta-analysis
Source: Front Med (Lausanne). 2026 Mar 31;13:1728217. doi: 10.3389/fmed.2026.1728217 (PMC13085306; doi:10.3389/fmed.2026.1728217)
Supplement: Supplementary file 1 [file Data_Sheet_1.zip › Supplementary_Material/data_MTL.csv.csv]

study	group	n	mean_before	sd_before	mean_after	sd_after
Zhu HH 2024	MR_WM	37	248.25	30.03	308.02	40.91
Zhu HH 2024	WM	36	250.56	30.54	287.11	36.53
Tan LJ 2021	SHTB_WM	32	251.63	33.41	308.18	40.25
Tan LJ 2021	WM	32	249.81	31.67	274.36	35.02
Yuan B 2021	SHTB_WM	75	118.58	11.86	165.23	12.75
Yuan B 2021	WM	75	119.23	12.97	138.21	14.89
Zheng L 2022	LWAX_WM	31	421.26	15.63	485.69	20.42
Zheng L 2022	WM	31	423.15	15.68	435.35	18.67
JangJH 2021	LWAX_WM	39	420.43	37.37	486.99	47.18
JangJH 2021	WM	39	412.65	39.7	443.46	47.04
