# Supplementary material for: Efficacy and safety of six Chinese patent medicines for elderly functional constipation: a network meta-analysis
Source: Front Med (Lausanne). 2026 Mar 31;13:1728217. doi: 10.3389/fmed.2026.1728217 (PMC13085306; doi:10.3389/fmed.2026.1728217)
Supplement: Supplementary file 1 [file Data_Sheet_1.zip › Supplementary_Material/data_recurrence_rate.csv.csv]

study	treatment	responders	sampleSize
Chen JH 2016	MR_WM	3	64
Chen JH 2016	WM	7	63
Li YY 2016	MR_WM	6	30
Li YY 2016	WM	18	30
Wang M 2021	SM_WM	11	135
Wang M 2021	WM	31	134
Ma J 2018	SM_WM	17	53
Ma J 2018	WM	31	53
Gao SY 2023	SHTB_WM	6	45
Gao SY 2023	WM	14	45
Gu ZH 2022	SHTB_WM	1	45
Gu ZH 2022	WM	4	45
Tan LJ 2021	SHTB_WM	0	61
Tan LJ 2021	WM	10	61
Zhou JB 2019	SHTB_WM	1	49
Zhou JB 2019	WM	4	49
Zheng L 2022	LWAX_WM	4	31
Zheng L 2022	WM	13	31
JangJH 2021	LWAX_WM	11	39
JangJH 2021	WM	24	39
Zhang JH 2012	LWAX_WM	13	48
Zhang JH 2012	WM	21	46
Shi ZD 2013	QRRC_WM	3	40
Shi ZD 2013	WM	8	40
