# Supplementary material for: Efficacy and safety of six Chinese patent medicines for elderly functional constipation: a network meta-analysis
Source: Front Med (Lausanne). 2026 Mar 31;13:1728217. doi: 10.3389/fmed.2026.1728217 (PMC13085306; doi:10.3389/fmed.2026.1728217)
Supplement: Supplementary file 1 [file Data_Sheet_1.zip › Supplementary_Material/data_SP.csv.csv]

study	group	n	mean_before	sd_before	mean_after	sd_after
Zhu HH 2024	MR_WM	37	32.34	3.03	49.03	5.91
Zhu HH 2024	WM	36	32.56	3.54	43.72	5.53
Liu X 2019	MR_WM	49	18.34	2.35	48.76	3.54
Liu X 2019	WM	49	18.36	2.37	32.12	3.43
Tan LJ 2021	SHTB_WM	61	33.85	6.13	49.96	5.84
Tan LJ 2021	WM	61	32.7	5.84	41.56	5.11
Yuan B 2021	SHTB_WM	75	26.09	3.78	36.1	4.88
Yuan B 2021	WM	75	26.34	3.21	30.23	4.64
Zheng L 2022	LWAX_WM	31	21.54	2.15	39.87	4.18
Zheng L 2022	WM	31	21.62	2.21	30.36	3.56
JangJH 2021	LWAX_WM	39	21.25	6.55	39.79	5.73
JangJH 2021	WM	39	22.35	5.91	31.47	6.67
