# Supplementary material for: Efficacy and safety of six Chinese patent medicines for elderly functional constipation: a network meta-analysis
Source: Front Med (Lausanne). 2026 Mar 31;13:1728217. doi: 10.3389/fmed.2026.1728217 (PMC13085306; doi:10.3389/fmed.2026.1728217)
Supplement: Supplementary file 1 [file Data_Sheet_1.zip › Supplementary_Material/data_stool_consistency.csv.csv]

study	group	n	mean_before	sd_before	mean_after	sd_after
Liu X 2019	MR_WM	49	2.03	0.15	0.21	0.06
Liu X 2019	WM	49	2.05	0.17	0.94	0.12
Mo WB 2021	SM_WM	34	2.3	0.85	1.01	0.38
Mo WB 2021	WM	34	2.28	0.73	1.42	0.52
Yuan B 2021	SHTB_WM	75	1.08	0.19	1.99	0.23
Yuan B 2021	WM	75	1.57	0.27	2.05	0.26
Tan LJ 2021	SHTB_WM	61	5.07	1.13	1.39	0.32
Tan LJ 2021	WM	61	3.98	0.85	1.47	0.39
Zheng L 2022	LWAX_WM	31	2.93	0.52	1.16	0.23
Zheng L 2022	WM	31	2.87	0.5	2.36	0.31
JangJH 2021	LWAX_WM	39	2.91	0.77	1.25	0.28
JangJH 2021	WM	39	2.94	0.57	2.41	0.65
