# Supplementary material for: Efficacy and safety of six Chinese patent medicines for elderly functional constipation: a network meta-analysis
Source: Front Med (Lausanne). 2026 Mar 31;13:1728217. doi: 10.3389/fmed.2026.1728217 (PMC13085306; doi:10.3389/fmed.2026.1728217)
Supplement: Supplementary file 1 [file Data_Sheet_1.zip › Supplementary_Material/data_total_response.csv.csv]

study	treatment	responders	sampleSize
Zhu HH 2024	MR_WM	35	37
Zhu HH 2024	WM	25	36
Liu X 2019	MR_WM	47	49
Liu X 2019	WM	40	49
Chen JH 2016	MR_WM	62	64
Chen JH 2016	WM	54	63
Li YY 2016	MR_WM	29	30
Li YY 2016	WM	23	30
Zhang AG 2014	MR_WM	32	36
Zhang AG 2014	WM	22	36
Li SJ 2011	MR_WM	29	32
Li SJ 2011	WM	19	32
Guan HP 2009	MR_WM	24	28
Guan HP 2009	WM	21	26
Mo WB 2021	SM_WM	32	34
Mo WB 2021	WM	26	34
Wang M 2021	SM_WM	128	135
Wang M 2021	WM	116	134
Ma J 2018	SM_WM	48	53
Ma J 2018	WM	40	53
Gao SY 2023	SHTB_WM	40	45
Gao SY 2023	WM	35	45
Gu ZH 2022	SHTB_WM	41	45
Gu ZH 2022	WM	25	45
Tan LJ 2021	SHTB_WM	58	61
Tan LJ 2021	WM	49	61
Yuan B 2021	SHTB_WM	64	75
Yuan B 2021	WM	52	75
Zhou JB 2019	SHTB_WM	45	49
Zhou JB 2019	WM	37	49
Zheng L 2022	LWAX_WM	30	31
Zheng L 2022	WM	24	31
JangJH 2021	LWAX_WM	35	39
JangJH 2021	WM	26	39
Zhang JH 2012	LWAX_WM	47	48
Zhang JH 2012	WM	28	46
Liu J 2016	QRRC_WM	23	25
Liu J 2016	WM	16	25
Xu ZX 2014	QRRC_WM	26	30
Xu ZX 2014	WM	17	30
Shi ZD 2013	QRRC_WM	39	40
Shi ZD 2013	WM	32	40
Gu T 2015	CRTB_WM	26	30
Gu T 2015	WM	21	30
Fu SN 2012	CRTB_WM	19	20
Fu SN 2012	WM	10	20
