# Supplementary material for: Efficacy and safety of six Chinese patent medicines for elderly functional constipation: a network meta-analysis
Source: Front Med (Lausanne). 2026 Mar 31;13:1728217. doi: 10.3389/fmed.2026.1728217 (PMC13085306; doi:10.3389/fmed.2026.1728217)
Supplement: Supplementary file 1 [file Data_Sheet_1.zip › Supplementary_Material/leaguetable_abdominal_discomfort.csv.csv]

	LWAX.WM	MR.WM	SHTB.WM	SM.WM	WM
LWAX+WM	LWAX+WM	-3.27 (-5.31, -1.24)	0.6 (-0.9, 2.11)	1.03 (-0.98, 3.07)	1.51 (0.35, 2.68)
MR+WM	3.27 (1.24, 5.31)	MR+WM	3.87 (1.96, 5.78)	4.3 (1.96, 6.67)	4.78 (3.11, 6.46)
SHTB+WM	-0.6 (-2.11, 0.9)	-3.87 (-5.78, -1.96)	SHTB+WM	0.44 (-1.48, 2.36)	0.91 (-0.06, 1.86)
SM+WM	-1.03 (-3.07, 0.98)	-4.3 (-6.67, -1.96)	-0.44 (-2.36, 1.48)	SM+WM	0.47 (-1.18, 2.13)
WM	-1.51 (-2.68, -0.35)	-4.78 (-6.46, -3.11)	-0.91 (-1.86, 0.06)	-0.47 (-2.13, 1.18)	WM
