# Supplementary material for: Efficacy and safety of six Chinese patent medicines for elderly functional constipation: a network meta-analysis
Source: Front Med (Lausanne). 2026 Mar 31;13:1728217. doi: 10.3389/fmed.2026.1728217 (PMC13085306; doi:10.3389/fmed.2026.1728217)
Supplement: Supplementary file 1 [file Data_Sheet_1.zip › Supplementary_Material/leaguetable_defecation_frequency.csv.csv]

	LWAX.WM	MR.WM	SHTB.WM	SM.WM	WM
LWAX+WM	LWAX+WM	-0.52 (-4.86, 3.79)	2.77 (-0.75, 6.32)	3.09 (-1.26, 7.39)	3.47 (0.96, 5.97)
MR+WM	0.52 (-3.79, 4.86)	MR+WM	3.29 (-1.01, 7.64)	3.61 (-1.42, 8.57)	3.99 (0.47, 7.55)
SHTB+WM	-2.77 (-6.32, 0.75)	-3.29 (-7.64, 1.01)	SHTB+WM	0.32 (-4.02, 4.62)	0.7 (-1.83, 3.18)
SM+WM	-3.09 (-7.39, 1.26)	-3.61 (-8.57, 1.42)	-0.32 (-4.62, 4.02)	SM+WM	0.38 (-3.14, 3.91)
WM	-3.47 (-5.97, -0.96)	-3.99 (-7.55, -0.47)	-0.7 (-3.18, 1.83)	-0.38 (-3.91, 3.14)	WM
