# Supplementary material for: Efficacy and safety of six Chinese patent medicines for elderly functional constipation: a network meta-analysis
Source: Front Med (Lausanne). 2026 Mar 31;13:1728217. doi: 10.3389/fmed.2026.1728217 (PMC13085306; doi:10.3389/fmed.2026.1728217)
Supplement: Supplementary file 1 [file Data_Sheet_1.zip › Supplementary_Material/leaguetable_GAS.csv.csv]

	LWAX.WM	MR.WM	SHTB.WM	WM
LWAX+WM	LWAX+WM	-5.03 (-17.63, 8.06)	-3.71 (-16.38, 9.63)	-8.88 (-16.03, -1.1)
MR+WM	5.03 (-8.06, 17.63)	MR+WM	1.3 (-13.51, 16.23)	-3.87 (-14.3, 6.7)
SHTB+WM	3.71 (-9.63, 16.38)	-1.3 (-16.23, 13.51)	SHTB+WM	-5.16 (-15.8, 5.39)
WM	8.88 (1.1, 16.03)	3.87 (-6.7, 14.3)	5.16 (-5.39, 15.8)	WM
