# Supplementary material for: Efficacy and safety of six Chinese patent medicines for elderly functional constipation: a network meta-analysis
Source: Front Med (Lausanne). 2026 Mar 31;13:1728217. doi: 10.3389/fmed.2026.1728217 (PMC13085306; doi:10.3389/fmed.2026.1728217)
Supplement: Supplementary file 1 [file Data_Sheet_1.zip › Supplementary_Material/leaguetable_MTL.csv.csv]

	LWAX.WM	MR.WM	SHTB.WM	WM
LWAX+WM	LWAX+WM	-23.96 (-73.17, 30.63)	-18.64 (-56.78, 27.03)	-47.21 (-74.38, -14.79)
MR+WM	23.96 (-30.63, 73.17)	MR+WM	5.75 (-45.41, 58.17)	-23.05 (-65.53, 19.23)
SHTB+WM	18.64 (-27.03, 56.78)	-5.75 (-58.17, 45.41)	SHTB+WM	-28.61 (-59.13, -0.35)
WM	47.21 (14.79, 74.38)	23.05 (-19.23, 65.53)	28.61 (0.35, 59.13)	WM
