# Supplementary material for: Efficacy and safety of six Chinese patent medicines for elderly functional constipation: a network meta-analysis
Source: Front Med (Lausanne). 2026 Mar 31;13:1728217. doi: 10.3389/fmed.2026.1728217 (PMC13085306; doi:10.3389/fmed.2026.1728217)
Supplement: Supplementary file 1 [file Data_Sheet_1.zip › Supplementary_Material/leaguetable_recurrence_rate.csv.csv]

	LWAX.WM	MR.WM	QRRC.WM	SHTB.WM	SM.WM	WM
LWAX+WM	LWAX+WM	0.74 (0.23, 2.53)	0.74 (0.1, 4.07)	0.5 (0.14, 1.41)	0.97 (0.35, 2.78)	2.14 (1.15, 4.45)
MR+WM	1.35 (0.4, 4.29)	MR+WM	1 (0.12, 6.11)	0.67 (0.15, 2.36)	1.31 (0.36, 4.44)	2.89 (1.12, 7.87)
QRRC+WM	1.35 (0.25, 9.71)	1 (0.16, 8.25)	QRRC+WM	0.68 (0.1, 5.04)	1.3 (0.23, 9.72)	2.88 (0.63, 18.97)
SHTB+WM	2.01 (0.71, 7.22)	1.49 (0.42, 6.75)	1.48 (0.2, 10.36)	SHTB+WM	1.93 (0.65, 7.62)	4.32 (1.9, 13.18)
SM+WM	1.03 (0.36, 2.86)	0.77 (0.23, 2.76)	0.77 (0.1, 4.32)	0.52 (0.13, 1.53)	SM+WM	2.21 (1.05, 5.04)
WM	0.47 (0.22, 0.87)	0.35 (0.13, 0.89)	0.35 (0.05, 1.58)	0.23 (0.08, 0.53)	0.45 (0.2, 0.95)	WM
