# Supplementary material for: Efficacy and safety of six Chinese patent medicines for elderly functional constipation: a network meta-analysis
Source: Front Med (Lausanne). 2026 Mar 31;13:1728217. doi: 10.3389/fmed.2026.1728217 (PMC13085306; doi:10.3389/fmed.2026.1728217)
Supplement: Supplementary file 1 [file Data_Sheet_1.zip › Supplementary_Material/leaguetable_SP.csv.csv]

	LWAX.WM	MR.WM	SHTB.WM	WM
LWAX+WM	LWAX+WM	1.75 (-14.62, 17.76)	-2.82 (-19.03, 13.47)	-9.5 (-20.99, 1.91)
MR+WM	-1.75 (-17.76, 14.62)	MR+WM	-4.54 (-20.57, 11.72)	-11.22 (-22.58, 0.39)
SHTB+WM	2.82 (-13.47, 19.03)	4.54 (-11.72, 20.57)	SHTB+WM	-6.69 (-18.1, 4.84)
WM	9.5 (-1.91, 20.99)	11.22 (-0.39, 22.58)	6.69 (-4.84, 18.1)	WM
