# Supplementary material for: Efficacy and safety of six Chinese patent medicines for elderly functional constipation: a network meta-analysis
Source: Front Med (Lausanne). 2026 Mar 31;13:1728217. doi: 10.3389/fmed.2026.1728217 (PMC13085306; doi:10.3389/fmed.2026.1728217)
Supplement: Supplementary file 1 [file Data_Sheet_1.zip › Supplementary_Material/leaguetable_stool_consistency.csv.csv]

	LWAX.WM	MR.WM	SHTB.WM	SM.WM	WM
LWAX+WM	LWAX+WM	-5.81 (-15.54, 4.01)	3.51 (-4.43, 11.45)	1.97 (-7.76, 11.77)	2.58 (-3.08, 8.21)
MR+WM	5.81 (-4.01, 15.54)	MR+WM	9.32 (-0.5, 19.04)	7.78 (-3.52, 19.01)	8.38 (0.38, 16.3)
SHTB+WM	-3.51 (-11.45, 4.43)	-9.32 (-19.04, 0.5)	SHTB+WM	-1.54 (-11.32, 8.23)	-0.93 (-6.56, 4.71)
SM+WM	-1.97 (-11.77, 7.76)	-7.78 (-19.01, 3.52)	1.54 (-8.23, 11.32)	SM+WM	0.61 (-7.41, 8.58)
WM	-2.58 (-8.21, 3.08)	-8.38 (-16.3, -0.38)	0.93 (-4.71, 6.56)	-0.61 (-8.58, 7.41)	WM
