# Supplementary material for: Efficacy and safety of six Chinese patent medicines for elderly functional constipation: a network meta-analysis
Source: Front Med (Lausanne). 2026 Mar 31;13:1728217. doi: 10.3389/fmed.2026.1728217 (PMC13085306; doi:10.3389/fmed.2026.1728217)
Supplement: Supplementary file 1 [file Data_Sheet_1.zip › Supplementary_Material/leaguetable_total_response.csv.csv]

	CRTB.WM	LWAX.WM	MR.WM	QRRC.WM	SHTB.WM	SM.WM	WM
CRTB+WM	CRTB+WM	0.97 (0.7, 1.29)	0.85 (0.63, 1.1)	0.92 (0.67, 1.24)	0.86 (0.64, 1.12)	0.79 (0.59, 1.03)	0.69 (0.52, 0.88)
LWAX+WM	1.03 (0.77, 1.43)	LWAX+WM	0.88 (0.73, 1.05)	0.95 (0.76, 1.2)	0.89 (0.73, 1.07)	0.82 (0.67, 0.99)	0.72 (0.61, 0.83)
MR+WM	1.18 (0.91, 1.58)	1.14 (0.95, 1.37)	MR+WM	1.08 (0.9, 1.32)	1.01 (0.88, 1.16)	0.93 (0.81, 1.08)	0.82 (0.74, 0.89)
QRRC+WM	1.09 (0.81, 1.5)	1.06 (0.83, 1.32)	0.93 (0.76, 1.11)	QRRC+WM	0.94 (0.76, 1.13)	0.86 (0.7, 1.05)	0.76 (0.63, 0.89)
SHTB+WM	1.17 (0.89, 1.57)	1.13 (0.94, 1.36)	0.99 (0.86, 1.14)	1.07 (0.88, 1.31)	SHTB+WM	0.92 (0.79, 1.08)	0.81 (0.73, 0.89)
SM+WM	1.27 (0.97, 1.71)	1.22 (1.01, 1.48)	1.07 (0.93, 1.24)	1.16 (0.95, 1.43)	1.08 (0.93, 1.26)	SM+WM	0.88 (0.78, 0.97)
WM	1.44 (1.13, 1.91)	1.39 (1.2, 1.64)	1.22 (1.12, 1.35)	1.32 (1.13, 1.58)	1.24 (1.12, 1.38)	1.14 (1.03, 1.29)	WM
